# Supplementary material for: Identification of prognostic risk model based on plasma cell markers in hepatocellular carcinoma through single-cell sequencing analysis
Source: Front Genet. 2024 May 27;15:1363197. doi: 10.3389/fgene.2024.1363197 (PMC11163121; doi:10.3389/fgene.2024.1363197)
Supplement: Supplementary file 1 [file Table2.XLSX]

## Sheet: Sheet1
Cluster	Genes	Cluster	Genes	Cluster	Genes	Cluster	Genes	Cluster	Genes
1	ID3	2	JUN	3	ZFP36L2	4	IGKV4-1	5	IGKV1-5
1	BCAS2	2	APOA2	3	PELI1	4	IGKV1-6	5	IGKV1-8
1	LMNA	2	HSPA6	3	NFKBIZ	4	IGKV1-9	5	IGKV1-12
1	LY9	2	RGS1	3	IRF1	4	IGKV3-11	5	IGKV1-16
1	CACYBP	2	BTG2	3	EGR1	4	IGKV3-15	5	IGKV1-17
1	CCT4	2	ATF3	3	SQSTM1	4	IGHV6-1	5	IGKV3-20
1	NR4A2	2	CYTOR	3	HIST1H4C	4	IGHV1-2	5	IGKV6-21
1	HSPE1	2	IGKC	3	HIST1H1E	4	IGHV7-4-1	5	IGKV2-24
1	AREG	2	DUSP2	3	HIST1H1D	4	IGHV2-5	5	IGKV1-27
1	PHACTR1	2	HSPD1	3	TNFAIP3	4	IGHV3-11	5	IGKV2-28
1	CD83	2	CFLAR	3	AKAP9	4	IGHV1-24	5	IGKV2-29
1	HSP90AB1	2	H1FX	3	AC007384.1	4	IGHV5-51	5	IGKV2-30
1	ZFAND2A	2	ALB	3	DNAJB6	4	IGHV3-53	5	IGKV1-33
1	DNAJA1	2	ANKRD37	3	MAP3K8	4	IGHV3-66	5	IGKV1-39
1	IFITM1	2	HIST1H1C	3	AHNAK	4	IGHV3-73	5	IGKV2D-40
1	FTH1	2	HSPB1	3	WDR74	4	IGHV3-74	5	IGKV1D-39
1	CD69	2	BAG3	3	MALAT1	4	IGLV1-51	5	IGKV1D-33
1	YBX3	2	NEAT1	3	SLC38A2	4	IGLV1-47	5	IGKV2D-29
1	TUBA1A	2	APOA1	3	NR4A1	4	IGLV7-43	5	IGKV2D-28
1	RPL41	2	ATP2B1-AS1	3	VPS37B	4	IGLV3-25	5	IGKV3D-15
1	GPR183	2	HSPH1	3	NFKBIA	4	IGLV2-23	5	IGKV1D-13
1	ZFP36L1	2	HSP90AA1	3	FOS	4	IGLV3-21	5	JCHAIN
1	BCL2A1	2	IGHG4	3	TCF25	4	IGLV3-19	5	MZB1
1	CCR7	2	IGHG2	3	UBALD2	4	IGLV2-14	5	TXNDC5
1	EIF4A3	2	IGHA1	3	RNF213	4	IGLV3-9	5	DDIT4
1	JUNB	2	IGHG1	3	AC020916.1	4	IGLV2-8	5	FKBP11
1	IFI30	2	IGHG3	3	ADGRE5			5	HSP90B1
1	NFKBID	2	ACADVL	3	ZFP36			5	IGHA2
1	ZNF331	2	CCL4	3	FOSB			5	IGHM
1	ALG13	2	GADD45B	3	MT-ND6			5	IGHV1-3
		2	IER2					5	IGHV4-4
		2	HSH2D					5	IGHV3-7
		2	APOC1					5	IGHV5-10-1
		2	RRBP1					5	IGHV3-15
		2	MIR155HG					5	IGHV1-18
		2	MRPS6					5	IGHV3-21
		2	IGLC1					5	IGHV3-23
		2	IGLC2					5	IGHV2-26
		2	IGLC3					5	IGHV3-30
		2	IGLC7					5	IGHV4-31
		2	Z93241.1					5	IGHV3-33
		2	SAT1					5	IGHV4-34
		2	GLA					5	IGHV4-39
								5	IGHV3-43
								5	IGHV1-46
								5	IGHV3-48
								5	IGHV4-59
								5	IGHV4-61
								5	IGHV1-69D
								5	IGHV2-70
								5	PPIB
								5	SEC11C
								5	IGLVI-70
								5	IGLV4-69
								5	IGLV8-61
								5	IGLV6-57
								5	IGLV9-49
								5	IGLV5-45
								5	IGLV1-44
								5	IGLV1-40
								5	IGLV1-36
								5	IGLV2-11
								5	IGLV3-10
								5	IGLV3-1
								5	DERL3
								5	SSR4
								5	IGKV1D-16
