# Supplementary material for: Identification of prognostic risk model based on plasma cell markers in hepatocellular carcinoma through single-cell sequencing analysis
Source: Front Genet. 2024 May 27;15:1363197. doi: 10.3389/fgene.2024.1363197 (PMC11163121; doi:10.3389/fgene.2024.1363197)
Supplement: Supplementary file 2 [file Table3.XLSX]

## Sheet: Supplementary Table 3
	ID	Description	GeneRatio	BgRatio	pvalue	p.adjust	qvalue	geneID	Count	cluster
GO:0030217	GO:0030217	T cell differentiation	2024-06-29	257/18723	2.3e-06	0.00237317	0.00156372	LY9/CD83/GPR183/ZFP36L1/CCR7/NFKBID	6	1
GO:0043367	GO:0043367	CD4-positive, alpha-beta T cell differentiation	2024-04-29	83/18723	7.84e-06	0.00404352	0.00266434	LY9/CD83/GPR183/NFKBID	4	1
GO:0035710	GO:0035710	CD4-positive, alpha-beta T cell activation	2024-04-29	102/18723	1.78e-05	0.00441641	0.00291004	LY9/CD83/GPR183/NFKBID	4	1
GO:0030098	GO:0030098	lymphocyte differentiation	2024-06-29	374/18723	1.97e-05	0.00441641	0.00291004	LY9/CD83/GPR183/ZFP36L1/CCR7/NFKBID	6	1
GO:0001649	GO:0001649	osteoblast differentiation	2024-05-29	229/18723	2.45e-05	0.00441641	0.00291004	ID3/HSPE1/AREG/IFITM1/JUNB	5	1
GO:0046632	GO:0046632	alpha-beta T cell differentiation	2024-04-29	112/18723	2.57e-05	0.00441641	0.00291004	LY9/CD83/GPR183/NFKBID	4	1
GO:1903131	GO:1903131	mononuclear cell differentiation	2024-06-29	426/18723	4.08e-05	0.00601586	0.00396394	LY9/CD83/GPR183/ZFP36L1/CCR7/NFKBID	6	1
GO:0042110	GO:0042110	T cell activation	2024-06-29	487/18723	8.57e-05	0.0107365	0.00707442	LY9/CD83/GPR183/ZFP36L1/CCR7/NFKBID	6	1
GO:0046631	GO:0046631	alpha-beta T cell activation	2024-04-29	156/18723	9.36e-05	0.0107365	0.00707442	LY9/CD83/GPR183/NFKBID	4	1
GO:0042093	GO:0042093	T-helper cell differentiation	2024-03-29	66/18723	0.000143172	0.0129728	0.00854798	LY9/GPR183/NFKBID	3	1
GO:0002294	GO:0002294	CD4-positive, alpha-beta T cell differentiation involved in immune response	2024-03-29	68/18723	0.000156475	0.0129728	0.00854798	LY9/GPR183/NFKBID	3	1
GO:0002287	GO:0002287	alpha-beta T cell activation involved in immune response	2024-03-29	69/18723	0.000163417	0.0129728	0.00854798	LY9/GPR183/NFKBID	3	1
GO:0002293	GO:0002293	alpha-beta T cell differentiation involved in immune response	2024-03-29	69/18723	0.000163417	0.0129728	0.00854798	LY9/GPR183/NFKBID	3	1
GO:0002292	GO:0002292	T cell differentiation involved in immune response	2024-03-29	75/18723	0.000209301	0.0154284	0.010166	LY9/GPR183/NFKBID	3	1
GO:0002573	GO:0002573	myeloid leukocyte differentiation	2024-04-29	208/18723	0.000282668	0.0184493	0.0121565	GPR183/ZFP36L1/CCR7/JUNB	4	1
GO:0006970	GO:0006970	response to osmotic stress	2024-03-29	84/18723	0.000292591	0.0184493	0.0121565	HSP90AB1/YBX3/ZFP36L1	3	1
GO:0006457	GO:0006457	protein folding	2024-04-29	212/18723	0.000303913	0.0184493	0.0121565	CCT4/HSPE1/HSP90AB1/DNAJA1	4	1
GO:0001503	GO:0001503	ossification	2024-05-29	408/18723	0.000369823	0.0203432	0.0134045	ID3/HSPE1/AREG/IFITM1/JUNB	5	1
GO:2001234	GO:2001234	negative regulation of apoptotic signaling pathway	2024-04-29	224/18723	0.000374536	0.0203432	0.0134045	LMNA/NR4A2/DNAJA1/YBX3	4	1
GO:0072594	GO:0072594	establishment of protein localization to organelle	2024-05-29	422/18723	0.000431595	0.0222703	0.0146742	LMNA/CCT4/HSP90AB1/ZFAND2A/DNAJA1	5	1
GO:0002286	GO:0002286	T cell activation involved in immune response	2024-03-29	114/18723	0.000715729	0.0345105	0.0227395	LY9/GPR183/NFKBID	3	1
GO:0002407	GO:0002407	dendritic cell chemotaxis	2024-02-29	26/18723	0.000735689	0.0345105	0.0227395	GPR183/CCR7	2	1
GO:0009651	GO:0009651	response to salt stress	2024-02-29	27/18723	0.000793782	0.0356167	0.0234683	HSP90AB1/ZFP36L1	2	1
GO:0072539	GO:0072539	T-helper 17 cell differentiation	2024-02-29	29/18723	0.000916403	0.0394053	0.0259647	LY9/NFKBID	2	1
GO:0048147	GO:0048147	negative regulation of fibroblast proliferation	2024-02-29	30/18723	0.000980918	0.0404923	0.026681	FTH1/IFI30	2	1
GO:0031647	GO:0031647	regulation of protein stability	2024-04-29	298/18723	0.00109131	0.0405301	0.0267059	LMNA/CCT4/HSP90AB1/IFI30	4	1
GO:0045667	GO:0045667	regulation of osteoblast differentiation	2024-03-29	132/18723	0.0010945	0.0405301	0.0267059	ID3/AREG/IFITM1	3	1
GO:0043372	GO:0043372	positive regulation of CD4-positive, alpha-beta T cell differentiation	2024-02-29	32/18723	0.00111633	0.0405301	0.0267059	CD83/NFKBID	2	1
GO:0036336	GO:0036336	dendritic cell migration	2024-02-29	33/18723	0.00118721	0.0405301	0.0267059	GPR183/CCR7	2	1
GO:1900180	GO:1900180	regulation of protein localization to nucleus	2024-03-29	136/18723	0.00119289	0.0405301	0.0267059	LMNA/CCT4/HSP90AB1	3	1
GO:0006986	GO:0006986	response to unfolded protein	2024-03-29	137/18723	0.00121833	0.0405301	0.0267059	HSPE1/HSP90AB1/DNAJA1	3	1
GO:0051973	GO:0051973	positive regulation of telomerase activity	2024-02-29	34/18723	0.0012602	0.0405301	0.0267059	CCT4/HSP90AB1	2	1
GO:0010837	GO:0010837	regulation of keratinocyte proliferation	2024-02-29	35/18723	0.00133529	0.0405301	0.0267059	AREG/ZFP36L1	2	1
GO:0021955	GO:0021955	central nervous system neuron axonogenesis	2024-02-29	35/18723	0.00133529	0.0405301	0.0267059	NR4A2/HSP90AB1	2	1
GO:0001890	GO:0001890	placenta development	2024-03-29	144/18723	0.00140606	0.0414587	0.0273177	HSP90AB1/ZFP36L1/JUNB	3	1
GO:0072538	GO:0072538	T-helper 17 type immune response	2024-02-29	38/18723	0.00157313	0.0448148	0.0295291	LY9/NFKBID	2	1
GO:2000516	GO:2000516	positive regulation of CD4-positive, alpha-beta T cell activation	2024-02-29	39/18723	0.00165658	0.0448148	0.0295291	CD83/NFKBID	2	1
GO:0062197	GO:0062197	cellular response to chemical stress	2024-04-29	337/18723	0.00171605	0.0448148	0.0295291	NR4A2/DNAJA1/YBX3/ZFP36L1	4	1
GO:1901998	GO:1901998	toxin transport	2024-02-29	40/18723	0.00174209	0.0448148	0.0295291	CCT4/DNAJA1	2	1
GO:1902107	GO:1902107	positive regulation of leukocyte differentiation	2024-03-29	157/18723	0.001801	0.0448148	0.0295291	CD83/ZFP36L1/NFKBID	3	1
GO:1903708	GO:1903708	positive regulation of hemopoiesis	2024-03-29	157/18723	0.001801	0.0448148	0.0295291	CD83/ZFP36L1/NFKBID	3	1
GO:0071470	GO:0071470	cellular response to osmotic stress	2024-02-29	41/18723	0.00182968	0.0448148	0.0295291	YBX3/ZFP36L1	2	1
GO:0035966	GO:0035966	response to topologically incorrect protein	2024-03-29	159/18723	0.00186728	0.0448148	0.0295291	HSPE1/HSP90AB1/DNAJA1	3	1
GO:2001233	GO:2001233	regulation of apoptotic signaling pathway	2024-04-29	356/18723	0.00209611	0.0482691	0.0318052	LMNA/NR4A2/DNAJA1/YBX3	4	1
GO:0060711	GO:0060711	labyrinthine layer development	2024-02-29	44/18723	0.00210476	0.0482691	0.0318052	ZFP36L1/JUNB	2	1
GO:0051251	GO:0051251	positive regulation of lymphocyte activation	2024-04-29	362/18723	0.00222734	0.04997	0.032926	CD83/GPR183/CCR7/NFKBID	4	1
GO:0006910	GO:0006910	phagocytosis, recognition	10/37	100/18723	3.68e-15	3.89e-12	2.68e-12	IGKC/IGHG4/IGHG2/IGHA1/IGHG1/IGHG3/IGLC1/IGLC2/IGLC3/IGLC7	10	2
GO:0006958	GO:0006958	complement activation, classical pathway	10/37	108/18723	8.15e-15	4.31e-12	2.97e-12	IGKC/IGHG4/IGHG2/IGHA1/IGHG1/IGHG3/IGLC1/IGLC2/IGLC3/IGLC7	10	2
GO:0002455	GO:0002455	humoral immune response mediated by circulating immunoglobulin	10/37	121/18723	2.62e-14	9.23e-12	6.35e-12	IGKC/IGHG4/IGHG2/IGHA1/IGHG1/IGHG3/IGLC1/IGLC2/IGLC3/IGLC7	10	2
GO:0006911	GO:0006911	phagocytosis, engulfment	10/37	127/18723	4.29e-14	1.04e-11	7.15e-12	IGKC/IGHG4/IGHG2/IGHA1/IGHG1/IGHG3/IGLC1/IGLC2/IGLC3/IGLC7	10	2
GO:0006956	GO:0006956	complement activation	10/37	130/18723	5.45e-14	1.04e-11	7.15e-12	IGKC/IGHG4/IGHG2/IGHA1/IGHG1/IGHG3/IGLC1/IGLC2/IGLC3/IGLC7	10	2
GO:0050853	GO:0050853	B cell receptor signaling pathway	10/37	131/18723	5.89e-14	1.04e-11	7.15e-12	IGKC/IGHG4/IGHG2/IGHA1/IGHG1/IGHG3/IGLC1/IGLC2/IGLC3/IGLC7	10	2
GO:0099024	GO:0099024	plasma membrane invagination	10/37	136/18723	8.62e-14	1.3e-11	8.97e-12	IGKC/IGHG4/IGHG2/IGHA1/IGHG1/IGHG3/IGLC1/IGLC2/IGLC3/IGLC7	10	2
GO:0016064	GO:0016064	immunoglobulin mediated immune response	11/37	207/18723	1.54e-13	1.81e-11	1.25e-11	IGKC/HSPD1/IGHG4/IGHG2/IGHA1/IGHG1/IGHG3/IGLC1/IGLC2/IGLC3/IGLC7	11	2
GO:0010324	GO:0010324	membrane invagination	10/37	144/18723	1.54e-13	1.81e-11	1.25e-11	IGKC/IGHG4/IGHG2/IGHA1/IGHG1/IGHG3/IGLC1/IGLC2/IGLC3/IGLC7	10	2
GO:0019724	GO:0019724	B cell mediated immunity	11/37	210/18723	1.8e-13	1.9e-11	1.31e-11	IGKC/HSPD1/IGHG4/IGHG2/IGHA1/IGHG1/IGHG3/IGLC1/IGLC2/IGLC3/IGLC7	11	2
GO:00508711	GO:0050871	positive regulation of B cell activation	10/37	152/18723	2.66e-13	2.56e-11	1.76e-11	IGKC/IGHG4/IGHG2/IGHA1/IGHG1/IGHG3/IGLC1/IGLC2/IGLC3/IGLC7	10	2
GO:0006909	GO:0006909	phagocytosis	12/37	308/18723	4.07e-13	3.59e-11	2.47e-11	APOA2/IGKC/APOA1/IGHG4/IGHG2/IGHA1/IGHG1/IGHG3/IGLC1/IGLC2/IGLC3/IGLC7	12	2
GO:00512511	GO:0051251	positive regulation of lymphocyte activation	12/37	362/18723	2.73e-12	2.22e-10	1.53e-10	IGKC/HSPD1/HSPH1/IGHG4/IGHG2/IGHA1/IGHG1/IGHG3/IGLC1/IGLC2/IGLC3/IGLC7	12	2
GO:00508641	GO:0050864	regulation of B cell activation	10/37	198/18723	3.78e-12	2.86e-10	1.97e-10	IGKC/IGHG4/IGHG2/IGHA1/IGHG1/IGHG3/IGLC1/IGLC2/IGLC3/IGLC7	10	2
GO:00026961	GO:0002696	positive regulation of leukocyte activation	12/37	409/18723	1.14e-11	8.03e-10	5.53e-10	IGKC/HSPD1/HSPH1/IGHG4/IGHG2/IGHA1/IGHG1/IGHG3/IGLC1/IGLC2/IGLC3/IGLC7	12	2
GO:00080371	GO:0008037	cell recognition	10/37	225/18723	1.35e-11	8.92e-10	6.14e-10	IGKC/IGHG4/IGHG2/IGHA1/IGHG1/IGHG3/IGLC1/IGLC2/IGLC3/IGLC7	10	2
GO:00508671	GO:0050867	positive regulation of cell activation	12/37	420/18723	1.55e-11	9.65e-10	6.64e-10	IGKC/HSPD1/HSPH1/IGHG4/IGHG2/IGHA1/IGHG1/IGHG3/IGLC1/IGLC2/IGLC3/IGLC7	12	2
GO:00508511	GO:0050851	antigen receptor-mediated signaling pathway	10/37	240/18723	2.55e-11	1.5e-09	1.03e-09	IGKC/IGHG4/IGHG2/IGHA1/IGHG1/IGHG3/IGLC1/IGLC2/IGLC3/IGLC7	10	2
GO:00421131	GO:0042113	B cell activation	11/37	334/18723	2.79e-11	1.56e-09	1.07e-09	IGKC/HSPD1/IGHG4/IGHG2/IGHA1/IGHG1/IGHG3/IGLC1/IGLC2/IGLC3/IGLC7	11	2
GO:0002449	GO:0002449	lymphocyte mediated immunity	11/37	350/18723	4.61e-11	2.44e-09	1.68e-09	IGKC/HSPD1/IGHG4/IGHG2/IGHA1/IGHG1/IGHG3/IGLC1/IGLC2/IGLC3/IGLC7	11	2
GO:00024601	GO:0002460	adaptive immune response based on somatic recombination of immune receptors built from immunoglobulin superfamily domains	11/37	356/18723	5.53e-11	2.79e-09	1.92e-09	IGKC/HSPD1/IGHG4/IGHG2/IGHA1/IGHG1/IGHG3/IGLC1/IGLC2/IGLC3/IGLC7	11	2
GO:00022531	GO:0002253	activation of immune response	11/37	375/18723	9.64e-11	4.64e-09	3.19e-09	IGKC/HSP90AA1/IGHG4/IGHG2/IGHA1/IGHG1/IGHG3/IGLC1/IGLC2/IGLC3/IGLC7	11	2
GO:00024291	GO:0002429	immune response-activating cell surface receptor signaling pathway	10/37	291/18723	1.7e-10	7.47e-09	5.15e-09	IGKC/IGHG4/IGHG2/IGHA1/IGHG1/IGHG3/IGLC1/IGLC2/IGLC3/IGLC7	10	2
GO:00027571	GO:0002757	immune response-activating signal transduction	10/37	291/18723	1.7e-10	7.47e-09	5.15e-09	IGKC/IGHG4/IGHG2/IGHA1/IGHG1/IGHG3/IGLC1/IGLC2/IGLC3/IGLC7	10	2
GO:00027681	GO:0002768	immune response-regulating cell surface receptor signaling pathway	10/37	315/18723	3.67e-10	1.55e-08	1.07e-08	IGKC/IGHG4/IGHG2/IGHA1/IGHG1/IGHG3/IGLC1/IGLC2/IGLC3/IGLC7	10	2
GO:00069591	GO:0006959	humoral immune response	10/37	317/18723	3.9e-10	1.59e-08	1.09e-08	IGKC/IGHG4/IGHG2/IGHA1/IGHG1/IGHG3/IGLC1/IGLC2/IGLC3/IGLC7	10	2
GO:0002443	GO:0002443	leukocyte mediated immunity	11/37	440/18723	5.26e-10	2.06e-08	1.42e-08	IGKC/HSPD1/IGHG4/IGHG2/IGHA1/IGHG1/IGHG3/IGLC1/IGLC2/IGLC3/IGLC7	11	2
GO:00027641	GO:0002764	immune response-regulating signaling pathway	11/37	468/18723	1.01e-09	3.72e-08	2.56e-08	IGKC/HSPD1/IGHG4/IGHG2/IGHA1/IGHG1/IGHG3/IGLC1/IGLC2/IGLC3/IGLC7	11	2
GO:0042742	GO:0042742	defense response to bacterium	10/37	350/18723	1.02e-09	3.72e-08	2.56e-08	IGKC/IGHG4/IGHG2/IGHA1/IGHG1/IGHG3/IGLC1/IGLC2/IGLC3/IGLC7	10	2
GO:00069861	GO:0006986	response to unfolded protein	7/37	137/18723	8.25e-09	2.91e-07	2e-07	HSPA6/ATF3/HSPD1/HSPB1/BAG3/HSPH1/HSP90AA1	7	2
GO:00359661	GO:0035966	response to topologically incorrect protein	7/37	159/18723	2.32e-08	7.91e-07	5.45e-07	HSPA6/ATF3/HSPD1/HSPB1/BAG3/HSPH1/HSP90AA1	7	2
GO:0001895	GO:0001895	retina homeostasis	5/37	79/18723	4.61e-07	1.53e-05	1.05e-05	IGKC/ALB/HSPB1/IGHA1/IGHG3	5	2
GO:0033700	GO:0033700	phospholipid efflux	3/37	13/18723	2e-06	6.43e-05	4.42e-05	APOA2/APOA1/APOC1	3	2
GO:0010872	GO:0010872	regulation of cholesterol esterification	3/37	14/18723	2.55e-06	7.93e-05	5.46e-05	APOA2/APOA1/APOC1	3	2
GO:00064571	GO:0006457	protein folding	6/37	212/18723	3.41e-06	0.000102944	7.09e-05	HSPA6/HSPD1/HSPB1/BAG3/HSPH1/HSP90AA1	6	2
GO:0034375	GO:0034375	high-density lipoprotein particle remodeling	3/37	16/18723	3.91e-06	0.000114866	7.91e-05	APOA2/APOA1/APOC1	3	2
GO:0034433	GO:0034433	steroid esterification	3/37	18/18723	5.68e-06	0.000150229	0.000103431	APOA2/APOA1/APOC1	3	2
GO:0034434	GO:0034434	sterol esterification	3/37	18/18723	5.68e-06	0.000150229	0.000103431	APOA2/APOA1/APOC1	3	2
GO:0034435	GO:0034435	cholesterol esterification	3/37	18/18723	5.68e-06	0.000150229	0.000103431	APOA2/APOA1/APOC1	3	2
GO:0060192	GO:0060192	negative regulation of lipase activity	3/37	18/18723	5.68e-06	0.000150229	0.000103431	APOA2/APOA1/APOC1	3	2
GO:00346051	GO:0034605	cellular response to heat	4/37	69/18723	1.02e-05	0.000262624	0.000180814	HSPA6/HSPD1/BAG3/HSP90AA1	4	2
GO:0042026	GO:0042026	protein refolding	3/37	23/18723	1.22e-05	0.000308415	0.000212341	HSPA6/HSPD1/HSP90AA1	3	2
GO:0034377	GO:0034377	plasma lipoprotein particle assembly	3/37	27/18723	2.01e-05	0.000494833	0.000340687	APOA2/APOA1/APOC1	3	2
GO:00092661	GO:0009266	response to temperature stimulus	5/37	178/18723	2.5e-05	0.00060133	0.000414009	HSPA6/HSPD1/BAG3/HSP90AA1/ACADVL	5	2
GO:0034368	GO:0034368	protein-lipid complex remodeling	3/37	30/18723	2.78e-05	0.000625829	0.000430876	APOA2/APOA1/APOC1	3	2
GO:0034369	GO:0034369	plasma lipoprotein particle remodeling	3/37	30/18723	2.78e-05	0.000625829	0.000430876	APOA2/APOA1/APOC1	3	2
GO:0045940	GO:0045940	positive regulation of steroid metabolic process	3/37	30/18723	2.78e-05	0.000625829	0.000430876	APOA2/APOA1/APOC1	3	2
GO:0065005	GO:0065005	protein-lipid complex assembly	3/37	31/18723	3.07e-05	0.000677524	0.000466468	APOA2/APOA1/APOC1	3	2
GO:0060249	GO:0060249	anatomical structure homeostasis	6/37	314/18723	3.18e-05	0.000687038	0.000473018	IGKC/ALB/HSPB1/BAG3/IGHA1/IGHG3	6	2
GO:0034367	GO:0034367	protein-containing complex remodeling	3/37	32/18723	3.39e-05	0.000716732	0.000493462	APOA2/APOA1/APOC1	3	2
GO:00508211	GO:0050821	protein stabilization	5/37	191/18723	3.51e-05	0.000727271	0.000500718	APOA2/HSPD1/BAG3/APOA1/HSP90AA1	5	2
GO:0034620	GO:0034620	cellular response to unfolded protein	4/37	96/18723	3.76e-05	0.000765975	0.000527365	HSPA6/ATF3/HSPD1/BAG3	4	2
GO:0019218	GO:0019218	regulation of steroid metabolic process	4/37	100/18723	4.42e-05	0.000882107	0.000607321	APOA2/APOA1/ACADVL/APOC1	4	2
GO:0044242	GO:0044242	cellular lipid catabolic process	5/37	214/18723	6.02e-05	0.00118034	0.000812648	APOA2/APOA1/ACADVL/APOC1/GLA	5	2
GO:00094081	GO:0009408	response to heat	4/37	110/18723	6.41e-05	0.00123398	0.000849582	HSPA6/HSPD1/BAG3/HSP90AA1	4	2
GO:0035967	GO:0035967	cellular response to topologically incorrect protein	4/37	116/18723	7.89e-05	0.00149047	0.00102617	HSPA6/ATF3/HSPD1/BAG3	4	2
GO:00064581	GO:0006458	'de novo' protein folding	3/37	43/18723	8.3e-05	0.00154106	0.001061	HSPA6/HSPD1/HSPH1	3	2
GO:0071827	GO:0071827	plasma lipoprotein particle organization	3/37	46/18723	0.000101709	0.00185531	0.00127736	APOA2/APOA1/APOC1	3	2
GO:0043618	GO:0043618	regulation of transcription from RNA polymerase II promoter in response to stress	3/37	47/18723	0.000108496	0.00194557	0.0013395	JUN/ATF3/BAG3	3	2
GO:0009409	GO:0009409	response to cold	3/37	49/18723	0.000122941	0.00213233	0.00146808	HSPD1/HSP90AA1/ACADVL	3	2
GO:0042304	GO:0042304	regulation of fatty acid biosynthetic process	3/37	49/18723	0.000122941	0.00213233	0.00146808	APOA1/ACADVL/APOC1	3	2
GO:0071825	GO:0071825	protein-lipid complex subunit organization	3/37	50/18723	0.000130611	0.00222881	0.00153451	APOA2/APOA1/APOC1	3	2
GO:0034381	GO:0034381	plasma lipoprotein particle clearance	3/37	53/18723	0.000155471	0.00257013	0.00176951	APOA2/APOA1/APOC1	3	2
GO:0043620	GO:0043620	regulation of DNA-templated transcription in response to stress	3/37	53/18723	0.000155471	0.00257013	0.00176951	JUN/ATF3/BAG3	3	2
GO:0030300	GO:0030300	regulation of intestinal cholesterol absorption	2/37	10/18723	0.0001693	0.00267343	0.00184063	APOA2/APOA1	2	2
GO:0035376	GO:0035376	sterol import	2/37	10/18723	0.0001693	0.00267343	0.00184063	APOA2/APOA1	2	2
GO:0070508	GO:0070508	cholesterol import	2/37	10/18723	0.0001693	0.00267343	0.00184063	APOA2/APOA1	2	2
GO:0001894	GO:0001894	tissue homeostasis	5/37	268/18723	0.000173461	0.00269886	0.00185813	IGKC/ALB/HSPB1/IGHA1/IGHG3	5	2
GO:1904729	GO:1904729	regulation of intestinal lipid absorption	2/37	11/18723	0.000206665	0.00316886	0.00218173	APOA2/APOA1	2	2
GO:0050994	GO:0050994	regulation of lipid catabolic process	3/37	61/18723	0.000236271	0.00357106	0.00245864	APOA2/APOA1/APOC1	3	2
GO:0034370	GO:0034370	triglyceride-rich lipoprotein particle remodeling	2/37	12/18723	0.000247689	0.0035898	0.00247153	APOA2/APOA1	2	2
GO:0034372	GO:0034372	very-low-density lipoprotein particle remodeling	2/37	12/18723	0.000247689	0.0035898	0.00247153	APOA2/APOA1	2	2
GO:0097201	GO:0097201	negative regulation of transcription from RNA polymerase II promoter in response to stress	2/37	12/18723	0.000247689	0.0035898	0.00247153	JUN/BAG3	2	2
GO:00316471	GO:0031647	regulation of protein stability	5/37	298/18723	0.000283577	0.00391539	0.0026957	APOA2/HSPD1/BAG3/APOA1/HSP90AA1	5	2
GO:0046503	GO:0046503	glycerolipid catabolic process	3/37	65/18723	0.0002852	0.00391539	0.0026957	APOA2/APOA1/APOC1	3	2
GO:0018206	GO:0018206	peptidyl-methionine modification	2/37	13/18723	0.000292359	0.00391539	0.0026957	APOA2/APOA1	2	2
GO:0098840	GO:0098840	protein transport along microtubule	2/37	13/18723	0.000292359	0.00391539	0.0026957	HSPB1/BAG3	2	2
GO:0099118	GO:0099118	microtubule-based protein transport	2/37	13/18723	0.000292359	0.00391539	0.0026957	HSPB1/BAG3	2	2
GO:1904478	GO:1904478	regulation of intestinal absorption	2/37	13/18723	0.000292359	0.00391539	0.0026957	APOA2/APOA1	2	2
GO:00610771	GO:0061077	chaperone-mediated protein folding	3/37	67/18723	0.000311938	0.00412537	0.00284027	HSPA6/HSPB1/HSPH1	3	2
GO:0033344	GO:0033344	cholesterol efflux	3/37	69/18723	0.000340242	0.0043424	0.0029897	APOA2/APOA1/APOC1	3	2
GO:0018158	GO:0018158	protein oxidation	2/37	14/18723	0.000340661	0.0043424	0.0029897	APOA2/APOA1	2	2
GO:0043922	GO:0043922	negative regulation by host of viral transcription	2/37	14/18723	0.000340661	0.0043424	0.0029897	JUN/CCL4	2	2
GO:0034380	GO:0034380	high-density lipoprotein particle assembly	2/37	15/18723	0.000392581	0.00483847	0.00333123	APOA2/APOA1	2	2
GO:0034384	GO:0034384	high-density lipoprotein particle clearance	2/37	15/18723	0.000392581	0.00483847	0.00333123	APOA2/APOA1	2	2
GO:0016042	GO:0016042	lipid catabolic process	5/37	320/18723	0.000393297	0.00483847	0.00333123	APOA2/APOA1/ACADVL/APOC1/GLA	5	2
GO:0046470	GO:0046470	phosphatidylcholine metabolic process	3/37	74/18723	0.000418112	0.00508462	0.00350071	APOA2/APOA1/APOC1	3	2
GO:0043627	GO:0043627	response to estrogen	3/37	75/18723	0.000434942	0.00522919	0.00360024	APOA2/HSPD1/APOA1	3	2
GO:0061684	GO:0061684	chaperone-mediated autophagy	2/37	16/18723	0.000448106	0.00532692	0.00366753	BAG3/HSP90AA1	2	2
GO:0032371	GO:0032371	regulation of sterol transport	3/37	78/18723	0.000488028	0.005674	0.00390648	APOA2/APOA1/APOC1	3	2
GO:0032374	GO:0032374	regulation of cholesterol transport	3/37	78/18723	0.000488028	0.005674	0.00390648	APOA2/APOA1/APOC1	3	2
GO:0008625	GO:0008625	extrinsic apoptotic signaling pathway via death domain receptors	3/37	82/18723	0.000565036	0.00648354	0.00446384	ATF3/CFLAR/BAG3	3	2
GO:0030299	GO:0030299	intestinal cholesterol absorption	2/37	18/18723	0.000569914	0.00648354	0.00446384	APOA2/APOA1	2	2
GO:0097006	GO:0097006	regulation of plasma lipoprotein particle levels	3/37	85/18723	0.000627617	0.00706403	0.0048635	APOA2/APOA1/APOC1	3	2
GO:0043691	GO:0043691	reverse cholesterol transport	2/37	20/18723	0.000705977	0.00778045	0.00535675	APOA2/APOA1	2	2
GO:0051004	GO:0051004	regulation of lipoprotein lipase activity	2/37	20/18723	0.000705977	0.00778045	0.00535675	APOA1/APOC1	2	2
GO:0060191	GO:0060191	regulation of lipase activity	3/37	91/18723	0.000765694	0.00816357	0.00562052	APOA2/APOA1/APOC1	3	2
GO:0044241	GO:0044241	lipid digestion	2/37	21/18723	0.00077932	0.00816357	0.00562052	APOA2/APOA1	2	2
GO:0045717	GO:0045717	negative regulation of fatty acid biosynthetic process	2/37	21/18723	0.00077932	0.00816357	0.00562052	ACADVL/APOC1	2	2
GO:0098856	GO:0098856	intestinal lipid absorption	2/37	21/18723	0.00077932	0.00816357	0.00562052	APOA2/APOA1	2	2
GO:1903427	GO:1903427	negative regulation of reactive oxygen species biosynthetic process	2/37	21/18723	0.00077932	0.00816357	0.00562052	HSPD1/CFLAR	2	2
GO:0030258	GO:0030258	lipid modification	4/37	212/18723	0.000787383	0.00816717	0.00562301	APOA2/APOA1/ACADVL/APOC1	4	2
GO:0019217	GO:0019217	regulation of fatty acid metabolic process	3/37	93/18723	0.000815671	0.00837844	0.00576846	APOA1/ACADVL/APOC1	3	2
GO:0051702	GO:0051702	biological process involved in interaction with symbiont	3/37	94/18723	0.000841418	0.00855981	0.00589333	JUN/HSPD1/CCL4	3	2
GO:0015914	GO:0015914	phospholipid transport	3/37	96/18723	0.000894453	0.00901268	0.00620513	APOA2/APOA1/APOC1	3	2
GO:00511311	GO:0051131	chaperone-mediated protein complex assembly	2/37	23/18723	0.000936561	0.00934794	0.00643595	HSPD1/HSP90AA1	2	2
GO:0006626	GO:0006626	protein targeting to mitochondrion	3/37	100/18723	0.00100679	0.00986282	0.00679044	HSPD1/BAG3/HSP90AA1	3	2
GO:0006641	GO:0006641	triglyceride metabolic process	3/37	100/18723	0.00100679	0.00986282	0.00679044	APOA2/APOA1/APOC1	3	2
GO:0045833	GO:0045833	negative regulation of lipid metabolic process	3/37	102/18723	0.00106616	0.0103486	0.00712488	APOA2/ACADVL/APOC1	3	2
GO:0050995	GO:0050995	negative regulation of lipid catabolic process	2/37	25/18723	0.00110779	0.0106549	0.00733578	APOA2/APOC1	2	2
GO:0002719	GO:0002719	negative regulation of cytokine production involved in immune response	2/37	27/18723	0.00129289	0.0123232	0.0084844	APOA2/APOA1	2	2
GO:0050996	GO:0050996	positive regulation of lipid catabolic process	2/37	28/18723	0.00139061	0.0131363	0.00904422	APOA2/APOA1	2	2
GO:00321031	GO:0032103	positive regulation of response to external stimulus	5/37	427/18723	0.00143962	0.013479	0.00928012	HSPD1/HSPB1/NEAT1/HSP90AA1/CCL4	5	2
GO:0006656	GO:0006656	phosphatidylcholine biosynthetic process	2/37	29/18723	0.00149177	0.0136059	0.00936753	APOA2/APOA1	2	2
GO:0032372	GO:0032372	negative regulation of sterol transport	2/37	29/18723	0.00149177	0.0136059	0.00936753	APOA2/APOC1	2	2
GO:0032375	GO:0032375	negative regulation of cholesterol transport	2/37	29/18723	0.00149177	0.0136059	0.00936753	APOA2/APOC1	2	2
GO:0030301	GO:0030301	cholesterol transport	3/37	117/18723	0.00158274	0.0143123	0.00985385	APOA2/APOA1/APOC1	3	2
GO:00726551	GO:0072655	establishment of protein localization to mitochondrion	3/37	120/18723	0.00170181	0.0152586	0.0105054	HSPD1/BAG3/HSP90AA1	3	2
GO:00705851	GO:0070585	protein localization to mitochondrion	3/37	125/18723	0.00191248	0.0170034	0.0117066	HSPD1/BAG3/HSP90AA1	3	2
GO:0006639	GO:0006639	acylglycerol metabolic process	3/37	128/18723	0.00204635	0.0179118	0.0123321	APOA2/APOA1/APOC1	3	2
GO:00510851	GO:0051085	chaperone cofactor-dependent protein refolding	2/37	34/18723	0.00204851	0.0179118	0.0123321	HSPA6/HSPH1	2	2
GO:0006638	GO:0006638	neutral lipid metabolic process	3/37	129/18723	0.00209223	0.0181441	0.012492	APOA2/APOA1/APOC1	3	2
GO:0015918	GO:0015918	sterol transport	3/37	130/18723	0.00213876	0.0183666	0.0126452	APOA2/APOA1/APOC1	3	2
GO:0010664	GO:0010664	negative regulation of striated muscle cell apoptotic process	2/37	35/18723	0.00216997	0.0183666	0.0126452	CFLAR/BAG3	2	2
GO:0045922	GO:0045922	negative regulation of fatty acid metabolic process	2/37	35/18723	0.00216997	0.0183666	0.0126452	ACADVL/APOC1	2	2
GO:0010565	GO:0010565	regulation of cellular ketone metabolic process	3/37	133/18723	0.00228219	0.0191631	0.0131936	APOA1/ACADVL/APOC1	3	2
GO:0042157	GO:0042157	lipoprotein metabolic process	3/37	135/18723	0.00238105	0.0198358	0.0136567	APOA2/APOA1/APOC1	3	2
GO:0008203	GO:0008203	cholesterol metabolic process	3/37	137/18723	0.00248254	0.0205197	0.0141276	APOA2/APOA1/ACADVL	3	2
GO:0015748	GO:0015748	organophosphate ester transport	3/37	140/18723	0.00263974	0.0212313	0.0146175	APOA2/APOA1/APOC1	3	2
GO:00098961	GO:0009896	positive regulation of catabolic process	5/37	492/18723	0.00267318	0.0212313	0.0146175	APOA2/BTG2/BAG3/APOA1/HSP90AA1	5	2
GO:0002701	GO:0002701	negative regulation of production of molecular mediator of immune response	2/37	39/18723	0.00268904	0.0212313	0.0146175	APOA2/APOA1	2	2
GO:0046461	GO:0046461	neutral lipid catabolic process	2/37	39/18723	0.00268904	0.0212313	0.0146175	APOA2/APOA1	2	2
GO:0046464	GO:0046464	acylglycerol catabolic process	2/37	39/18723	0.00268904	0.0212313	0.0146175	APOA2/APOA1	2	2
GO:00510841	GO:0051084	'de novo' posttranslational protein folding	2/37	39/18723	0.00268904	0.0212313	0.0146175	HSPA6/HSPH1	2	2
GO:0050892	GO:0050892	intestinal absorption	2/37	41/18723	0.00296834	0.023263	0.0160163	APOA2/APOA1	2	2
GO:1902652	GO:1902652	secondary alcohol metabolic process	3/37	147/18723	0.00303014	0.0235727	0.0162295	APOA2/APOA1/ACADVL	3	2
GO:00513841	GO:0051384	response to glucocorticoid	3/37	148/18723	0.00308865	0.0237109	0.0163247	APOA2/HSPD1/CFLAR	3	2
GO:0002440	GO:0002440	production of molecular mediator of immune response	4/37	308/18723	0.00309273	0.0237109	0.0163247	APOA2/IGKC/HSPD1/APOA1	4	2
GO:0032368	GO:0032368	regulation of lipid transport	3/37	149/18723	0.00314785	0.0237888	0.0163783	APOA2/APOA1/APOC1	3	2
GO:00458341	GO:0045834	positive regulation of lipid metabolic process	3/37	149/18723	0.00314785	0.0237888	0.0163783	APOA2/APOA1/APOC1	3	2
GO:0016125	GO:0016125	sterol metabolic process	3/37	152/18723	0.00332965	0.0249842	0.0172013	APOA2/APOA1/ACADVL	3	2
GO:0044058	GO:0044058	regulation of digestive system process	2/37	44/18723	0.00341172	0.0254197	0.0175012	APOA2/APOA1	2	2
GO:0008202	GO:0008202	steroid metabolic process	4/37	319/18723	0.00350665	0.0258459	0.0177946	APOA2/APOA1/ACADVL/APOC1	4	2
GO:00075191	GO:0007519	skeletal muscle tissue development	3/37	155/18723	0.00351778	0.0258459	0.0177946	BTG2/ATF3/CFLAR	3	2
GO:00714961	GO:0071496	cellular response to external stimulus	4/37	320/18723	0.00354606	0.025874	0.017814	JUN/ATF3/ALB/BAG3	4	2
GO:0009267	GO:0009267	cellular response to starvation	3/37	156/18723	0.0035819	0.0259565	0.0178708	JUN/ATF3/ALB	3	2
GO:0032369	GO:0032369	negative regulation of lipid transport	2/37	47/18723	0.00388411	0.027955	0.0192467	APOA2/APOC1	2	2
GO:00192161	GO:0019216	regulation of lipid metabolic process	4/37	331/18723	0.00399972	0.0285726	0.0196719	APOA2/APOA1/ACADVL/APOC1	4	2
GO:0120009	GO:0120009	intermembrane lipid transfer	2/37	48/18723	0.00404796	0.0285726	0.0196719	APOA2/APOA1	2	2
GO:0006633	GO:0006633	fatty acid biosynthetic process	3/37	163/18723	0.00405093	0.0285726	0.0196719	APOA1/ACADVL/APOC1	3	2
GO:0009395	GO:0009395	phospholipid catabolic process	2/37	49/18723	0.00421498	0.0293385	0.0201992	APOA2/APOC1	2	2
GO:1902041	GO:1902041	regulation of extrinsic apoptotic signaling pathway via death domain receptors	2/37	49/18723	0.00421498	0.0293385	0.0201992	ATF3/CFLAR	2	2
GO:00605381	GO:0060538	skeletal muscle organ development	3/37	166/18723	0.00426286	0.0294778	0.0202952	BTG2/ATF3/CFLAR	3	2
GO:00319601	GO:0031960	response to corticosteroid	3/37	167/18723	0.00433498	0.0297819	0.0205045	APOA2/HSPD1/CFLAR	3	2
GO:0019083	GO:0019083	viral transcription	2/37	50/18723	0.00438516	0.0299323	0.020608	JUN/CCL4	2	2
GO:0010656	GO:0010656	negative regulation of muscle cell apoptotic process	2/37	51/18723	0.00455849	0.0309159	0.0212853	CFLAR/BAG3	2	2
GO:0046890	GO:0046890	regulation of lipid biosynthetic process	3/37	171/18723	0.00463087	0.0312067	0.0214855	APOA1/ACADVL/APOC1	3	2
GO:0010662	GO:0010662	regulation of striated muscle cell apoptotic process	2/37	52/18723	0.00473496	0.0313099	0.0215565	CFLAR/BAG3	2	2
GO:1903426	GO:1903426	regulation of reactive oxygen species biosynthetic process	2/37	52/18723	0.00473496	0.0313099	0.0215565	HSPD1/CFLAR	2	2
GO:2000378	GO:2000378	negative regulation of reactive oxygen species metabolic process	2/37	52/18723	0.00473496	0.0313099	0.0215565	HSPD1/CFLAR	2	2
GO:1905952	GO:1905952	regulation of lipid localization	3/37	181/18723	0.00542336	0.0356392	0.0245372	APOA2/APOA1/APOC1	3	2
GO:0010658	GO:0010658	striated muscle cell apoptotic process	2/37	56/18723	0.00547192	0.0357364	0.0246041	CFLAR/BAG3	2	2
GO:0032481	GO:0032481	positive regulation of type I interferon production	2/37	58/18723	0.0058589	0.0380289	0.0261825	HSPD1/HSP90AA1	2	2
GO:0051055	GO:0051055	negative regulation of lipid biosynthetic process	2/37	59/18723	0.00605696	0.0390748	0.0269026	ACADVL/APOC1	2	2
GO:0051851	GO:0051851	modulation by host of symbiont process	2/37	60/18723	0.00625807	0.0401275	0.0276273	JUN/CCL4	2	2
GO:00454281	GO:0045428	regulation of nitric oxide biosynthetic process	2/37	62/18723	0.00666934	0.042507	0.0292656	HSP90AA1/GLA	2	2
GO:0042594	GO:0042594	response to starvation	3/37	197/18723	0.00685237	0.043412	0.0298887	JUN/ATF3/ALB	3	2
GO:0031099	GO:0031099	regeneration	3/37	198/18723	0.00694841	0.0437585	0.0301272	APOA2/CFLAR/APOA1	3	2
GO:00801641	GO:0080164	regulation of nitric oxide metabolic process	2/37	64/18723	0.00709261	0.0441411	0.0303906	HSP90AA1/GLA	2	2
GO:1903409	GO:1903409	reactive oxygen species biosynthetic process	2/37	64/18723	0.00709261	0.0441411	0.0303906	HSPD1/CFLAR	2	2
GO:0050766	GO:0050766	positive regulation of phagocytosis	2/37	66/18723	0.00752779	0.0463047	0.0318802	APOA2/APOA1	2	2
GO:1905953	GO:1905953	negative regulation of lipid localization	2/37	66/18723	0.00752779	0.0463047	0.0318802	APOA2/APOC1	2	2
GO:00170381	GO:0017038	protein import	3/37	206/18723	0.00774574	0.0471225	0.0324433	HSPD1/BAG3/HSP90AA1	3	2
GO:0035914	GO:0035914	skeletal muscle cell differentiation	2/37	67/18723	0.00774982	0.0471225	0.0324433	BTG2/ATF3	2	2
GO:00324962	GO:0032496	response to lipopolysaccharide	2024-06-23	343/18723	2.81e-06	0.00126714	0.000749099	PELI1/TNFAIP3/NR4A1/NFKBIA/FOS/ZFP36	6	3
GO:00022372	GO:0002237	response to molecule of bacterial origin	2024-06-23	363/18723	3.89e-06	0.00126714	0.000749099	PELI1/TNFAIP3/NR4A1/NFKBIA/FOS/ZFP36	6	3
GO:19037062	GO:1903706	regulation of hemopoiesis	2024-06-23	367/18723	4.15e-06	0.00126714	0.000749099	ZFP36L2/NFKBIZ/IRF1/NFKBIA/FOS/ZFP36	6	3
GO:00096121	GO:0009612	response to mechanical stimulus	2024-05-23	216/18723	5.54e-06	0.00127063	0.000751164	IRF1/SLC38A2/NFKBIA/FOS/FOSB	5	3
GO:00022241	GO:0002224	toll-like receptor signaling pathway	2024-04-23	121/18723	1.34e-05	0.00245086	0.00144888	PELI1/IRF1/TNFAIP3/NFKBIA	4	3
GO:0034142	GO:0034142	toll-like receptor 4 signaling pathway	2024-03-23	43/18723	1.94e-05	0.00272481	0.00161083	PELI1/TNFAIP3/NFKBIA	3	3
GO:00421102	GO:0042110	T cell activation	2024-06-23	487/18723	2.08e-05	0.00272481	0.00161083	ZFP36L2/PELI1/NFKBIZ/IRF1/EGR1/MAP3K8	6	3
GO:00513842	GO:0051384	response to glucocorticoid	2024-04-23	148/18723	2.95e-05	0.00338506	0.00200115	ZFP36L2/FOS/ZFP36/FOSB	4	3
GO:00319602	GO:0031960	response to corticosteroid	2024-04-23	167/18723	4.74e-05	0.00482561	0.00285277	ZFP36L2/FOS/ZFP36/FOSB	4	3
GO:00022211	GO:0002221	pattern recognition receptor signaling pathway	2024-04-23	172/18723	5.31e-05	0.00487232	0.00288038	PELI1/IRF1/TNFAIP3/NFKBIA	4	3
GO:00359141	GO:0035914	skeletal muscle cell differentiation	2024-03-23	67/18723	7.37e-05	0.00614325	0.00363172	EGR1/NR4A1/FOS	3	3
GO:0034121	GO:0034121	regulation of toll-like receptor signaling pathway	2024-03-23	75/18723	0.00010321	0.00788697	0.00466256	PELI1/IRF1/TNFAIP3	3	3
GO:19001531	GO:1900153	positive regulation of nuclear-transcribed mRNA catabolic process, deadenylation-dependent decay	2024-02-23	15/18723	0.000150103	0.00911053	0.00538589	ZFP36L2/ZFP36	2	3
GO:00713562	GO:0071356	cellular response to tumor necrosis factor	2024-04-23	229/18723	0.000160792	0.00911053	0.00538589	ZFP36L2/TNFAIP3/NFKBIA/ZFP36	4	3
GO:0034138	GO:0034138	toll-like receptor 3 signaling pathway	2024-02-23	16/18723	0.000171418	0.00911053	0.00538589	PELI1/TNFAIP3	2	3
GO:0070431	GO:0070431	nucleotide-binding oligomerization domain containing 2 signaling pathway	2024-02-23	16/18723	0.000171418	0.00911053	0.00538589	TNFAIP3/NFKBIA	2	3
GO:00611581	GO:0061158	3'-UTR-mediated mRNA destabilization	2024-02-23	17/18723	0.000194129	0.00911053	0.00538589	ZFP36L2/ZFP36	2	3
GO:0032088	GO:0032088	negative regulation of NF-kappaB transcription factor activity	2024-03-23	93/18723	0.000195505	0.00911053	0.00538589	PELI1/TNFAIP3/NFKBIA	3	3
GO:00515912	GO:0051591	response to cAMP	2024-03-23	93/18723	0.000195505	0.00911053	0.00538589	AKAP9/FOS/FOSB	3	3
GO:19033202	GO:1903320	regulation of protein modification by small protein conjugation or removal	2024-04-23	242/18723	0.000198703	0.00911053	0.00538589	PELI1/EGR1/SQSTM1/TNFAIP3	4	3
GO:19001511	GO:1900151	regulation of nuclear-transcribed mRNA catabolic process, deadenylation-dependent decay	2024-02-23	18/18723	0.000218232	0.0092293	0.00545611	ZFP36L2/ZFP36	2	3
GO:00027642	GO:0002764	immune response-regulating signaling pathway	2024-05-23	468/18723	0.000221423	0.0092293	0.00545611	PELI1/NFKBIZ/IRF1/TNFAIP3/NFKBIA	5	3
GO:00346122	GO:0034612	response to tumor necrosis factor	2024-04-23	253/18723	0.000235509	0.00938965	0.0055509	ZFP36L2/TNFAIP3/NFKBIA/ZFP36	4	3
GO:00302171	GO:0030217	T cell differentiation	2024-04-23	257/18723	0.000250038	0.00955352	0.00564778	ZFP36L2/NFKBIZ/IRF1/EGR1	4	3
GO:0032495	GO:0032495	response to muramyl dipeptide	2024-02-23	20/18723	0.000270602	0.00986571	0.00583234	TNFAIP3/NFKBIA	2	3
GO:0062207	GO:0062207	regulation of pattern recognition receptor signaling pathway	2024-03-23	105/18723	0.000279726	0.00986571	0.00583234	PELI1/IRF1/TNFAIP3	3	3
GO:0051412	GO:0051412	response to corticosterone	2024-02-23	22/18723	0.000328504	0.0106349	0.00628704	FOS/FOSB	2	3
GO:19021052	GO:1902105	regulation of leukocyte differentiation	2024-04-23	279/18723	0.000341756	0.0106349	0.00628704	ZFP36L2/NFKBIZ/IRF1/FOS	4	3
GO:00443441	GO:0044344	cellular response to fibroblast growth factor stimulus	2024-03-23	113/18723	0.000347145	0.0106349	0.00628704	ZFP36L2/NR4A1/ZFP36	3	3
GO:00072492	GO:0007249	I-kappaB kinase/NF-kappaB signaling	2024-04-23	281/18723	0.000351143	0.0106349	0.00628704	PELI1/SQSTM1/TNFAIP3/NFKBIA	4	3
GO:0035994	GO:0035994	response to muscle stretch	2024-02-23	23/18723	0.000359521	0.0106349	0.00628704	NFKBIA/FOS	2	3
GO:00717742	GO:0071774	response to fibroblast growth factor	2024-03-23	120/18723	0.000414064	0.0118285	0.00699271	ZFP36L2/NR4A1/ZFP36	3	3
GO:0070423	GO:0070423	nucleotide-binding oligomerization domain containing signaling pathway	2024-02-23	25/18723	0.000425673	0.0118285	0.00699271	TNFAIP3/NFKBIA	2	3
GO:0035872	GO:0035872	nucleotide-binding domain, leucine rich repeat containing receptor signaling pathway	2024-02-23	26/18723	0.000460801	0.0124281	0.00734714	TNFAIP3/NFKBIA	2	3
GO:0032703	GO:0032703	negative regulation of interleukin-2 production	2024-02-23	27/18723	0.000497293	0.0126672	0.00748848	TNFAIP3/ZFP36	2	3
GO:0034143	GO:0034143	regulation of toll-like receptor 4 signaling pathway	2024-02-23	27/18723	0.000497293	0.0126672	0.00748848	PELI1/TNFAIP3	2	3
GO:00466832	GO:0046683	response to organophosphorus	2024-03-23	131/18723	0.000535103	0.0132619	0.00784007	AKAP9/FOS/FOSB	3	3
GO:00508632	GO:0050863	regulation of T cell activation	2024-04-23	329/18723	0.000636539	0.0153607	0.00908082	PELI1/NFKBIZ/IRF1/MAP3K8	4	3
GO:19030372	GO:1903037	regulation of leukocyte cell-cell adhesion	2024-04-23	336/18723	0.000688791	0.0161954	0.00957429	PELI1/NFKBIZ/IRF1/MAP3K8	4	3
GO:00485452	GO:0048545	response to steroid hormone	2024-04-23	339/18723	0.000712093	0.0163247	0.00965074	ZFP36L2/FOS/ZFP36/FOSB	4	3
GO:00140742	GO:0014074	response to purine-containing compound	2024-03-23	148/18723	0.000763232	0.0170703	0.0100915	AKAP9/FOS/FOSB	3	3
GO:00075192	GO:0007519	skeletal muscle tissue development	2024-03-23	155/18723	0.000872642	0.0188743	0.0111579	EGR1/NR4A1/FOS	3	3
GO:0051385	GO:0051385	response to mineralocorticoid	2024-02-23	36/18723	0.000886598	0.0188743	0.0111579	FOS/FOSB	2	3
GO:0051250	GO:0051250	negative regulation of lymphocyte activation	2024-03-23	157/18723	0.000905635	0.0188743	0.0111579	PELI1/IRF1/TNFAIP3	3	3
GO:0032570	GO:0032570	response to progesterone	2024-02-23	37/18723	0.000936561	0.019085	0.0112825	FOS/FOSB	2	3
GO:00071592	GO:0007159	leukocyte cell-cell adhesion	2024-04-23	371/18723	0.000996728	0.0198696	0.0117463	PELI1/NFKBIZ/IRF1/MAP3K8	4	3
GO:00300981	GO:0030098	lymphocyte differentiation	2024-04-23	374/18723	0.00102698	0.020037	0.0118454	ZFP36L2/NFKBIZ/IRF1/EGR1	4	3
GO:00605382	GO:0060538	skeletal muscle organ development	2024-03-23	166/18723	0.00106391	0.0203252	0.0120157	EGR1/NR4A1/FOS	3	3
GO:00507272	GO:0050727	regulation of inflammatory response	2024-04-23	386/18723	0.0011545	0.0214872	0.0127027	NFKBIZ/TNFAIP3/NFKBIA/ZFP36	4	3
GO:00516021	GO:0051602	response to electrical stimulus	2024-02-23	42/18723	0.00120627	0.0214872	0.0127027	AKAP9/NR4A1	2	3
GO:19028951	GO:1902895	positive regulation of pri-miRNA transcription by RNA polymerase II	2024-02-23	42/18723	0.00120627	0.0214872	0.0127027	EGR1/FOS	2	3
GO:00456191	GO:0045619	regulation of lymphocyte differentiation	2024-03-23	174/18723	0.00121847	0.0214872	0.0127027	ZFP36L2/NFKBIZ/IRF1	3	3
GO:00092662	GO:0009266	response to temperature stimulus	2024-03-23	178/18723	0.00130079	0.0225061	0.013305	DNAJB6/NFKBIA/FOS	3	3
GO:00713642	GO:0071364	cellular response to epidermal growth factor stimulus	2024-02-23	45/18723	0.0013839	0.023484	0.0138831	ZFP36L2/ZFP36	2	3
GO:00028192	GO:0002819	regulation of adaptive immune response	2024-03-23	183/18723	0.00140853	0.023484	0.0138831	NFKBIZ/IRF1/TNFAIP3	3	3
GO:00434331	GO:0043433	negative regulation of DNA-binding transcription factor activity	2024-03-23	185/18723	0.00145315	0.0237953	0.0140671	PELI1/TNFAIP3/NFKBIA	3	3
GO:0002695	GO:0002695	negative regulation of leukocyte activation	2024-03-23	187/18723	0.00149865	0.0241099	0.0142531	PELI1/IRF1/TNFAIP3	3	3
GO:00094091	GO:0009409	response to cold	2024-02-23	49/18723	0.001639	0.024555	0.0145162	NFKBIA/FOS	2	3
GO:00708492	GO:0070849	response to epidermal growth factor	2024-02-23	49/18723	0.001639	0.024555	0.0145162	ZFP36L2/ZFP36	2	3
GO:0072666	GO:0072666	establishment of protein localization to vacuole	2024-02-23	49/18723	0.001639	0.024555	0.0145162	TNFAIP3/VPS37B	2	3
GO:00075651	GO:0007565	female pregnancy	2024-03-23	193/18723	0.00164052	0.024555	0.0145162	SLC38A2/FOS/FOSB	3	3
GO:19031312	GO:1903131	mononuclear cell differentiation	2024-04-23	426/18723	0.00166021	0.024555	0.0145162	ZFP36L2/NFKBIZ/IRF1/EGR1	4	3
GO:00508642	GO:0050864	regulation of B cell activation	2024-03-23	198/18723	0.00176499	0.0256904	0.0151874	ZFP36L2/PELI1/TNFAIP3	3	3
GO:19028931	GO:1902893	regulation of pri-miRNA transcription by RNA polymerase II	2024-02-23	54/18723	0.00198697	0.0268207	0.0158557	EGR1/FOS	2	3
GO:00224072	GO:0022407	regulation of cell-cell adhesion	2024-04-23	448/18723	0.00199594	0.0268207	0.0158557	PELI1/NFKBIZ/IRF1/MAP3K8	4	3
GO:0071222	GO:0071222	cellular response to lipopolysaccharide	2024-03-23	209/18723	0.00205928	0.0268207	0.0158557	TNFAIP3/NFKBIA/ZFP36	3	3
GO:0043331	GO:0043331	response to dsRNA	2024-02-23	55/18723	0.00206041	0.0268207	0.0158557	PELI1/NFKBIA	2	3
GO:00616141	GO:0061614	pri-miRNA transcription by RNA polymerase II	2024-02-23	55/18723	0.00206041	0.0268207	0.0158557	EGR1/FOS	2	3
GO:00313962	GO:0031396	regulation of protein ubiquitination	2024-03-23	210/18723	0.00208745	0.0268207	0.0158557	PELI1/SQSTM1/TNFAIP3	3	3
GO:00456372	GO:0045637	regulation of myeloid cell differentiation	2024-03-23	210/18723	0.00208745	0.0268207	0.0158557	NFKBIA/FOS/ZFP36	3	3
GO:0050866	GO:0050866	negative regulation of cell activation	2024-03-23	210/18723	0.00208745	0.0268207	0.0158557	PELI1/IRF1/TNFAIP3	3	3
GO:00002882	GO:0000288	nuclear-transcribed mRNA catabolic process, deadenylation-dependent decay	2024-02-23	56/18723	0.00213513	0.0268207	0.0158557	ZFP36L2/ZFP36	2	3
GO:00713852	GO:0071385	cellular response to glucocorticoid stimulus	2024-02-23	56/18723	0.00213513	0.0268207	0.0158557	ZFP36L2/ZFP36	2	3
GO:00029311	GO:0002931	response to ischemia	2024-02-23	58/18723	0.00228838	0.0283574	0.0167641	EGR1/SQSTM1	2	3
GO:00447061	GO:0044706	multi-multicellular organism process	2024-03-23	220/18723	0.00238253	0.0284003	0.0167895	SLC38A2/FOS/FOSB	3	3
GO:00192212	GO:0019221	cytokine-mediated signaling pathway	2024-04-23	472/18723	0.00241325	0.0284003	0.0167895	IRF1/EGR1/TNFAIP3/NFKBIA	4	3
GO:0071219	GO:0071219	cellular response to molecule of bacterial origin	2024-03-23	221/18723	0.00241339	0.0284003	0.0167895	TNFAIP3/NFKBIA/ZFP36	3	3
GO:0002753	GO:0002753	cytoplasmic pattern recognition receptor signaling pathway	2024-02-23	60/18723	0.0024467	0.0284003	0.0167895	TNFAIP3/NFKBIA	2	3
GO:0031663	GO:0031663	lipopolysaccharide-mediated signaling pathway	2024-02-23	60/18723	0.0024467	0.0284003	0.0167895	TNFAIP3/NFKBIA	2	3
GO:00713842	GO:0071384	cellular response to corticosteroid stimulus	2024-02-23	61/18723	0.00252776	0.0289744	0.0171289	ZFP36L2/ZFP36	2	3
GO:00326231	GO:0032623	interleukin-2 production	2024-02-23	62/18723	0.00261007	0.0291882	0.0172553	TNFAIP3/ZFP36	2	3
GO:00326631	GO:0032663	regulation of interleukin-2 production	2024-02-23	62/18723	0.00261007	0.0291882	0.0172553	TNFAIP3/ZFP36	2	3
GO:00454441	GO:0045444	fat cell differentiation	2024-03-23	229/18723	0.00266923	0.0294902	0.0174338	ZFP36L2/NR4A1/ZFP36	3	3
GO:0070936	GO:0070936	protein K48-linked ubiquitination	2024-02-23	65/18723	0.00286452	0.031271	0.0184866	PELI1/TNFAIP3	2	3
GO:0072665	GO:0072665	protein localization to vacuole	2024-02-23	67/18723	0.00304039	0.0328005	0.0193907	TNFAIP3/VPS37B	2	3
GO:00706631	GO:0070663	regulation of leukocyte proliferation	2024-03-23	245/18723	0.00322998	0.0344375	0.0203585	PELI1/IRF1/TNFAIP3	3	3
GO:0071216	GO:0071216	cellular response to biotic stimulus	2024-03-23	246/18723	0.00326724	0.0344375	0.0203585	TNFAIP3/NFKBIA/ZFP36	3	3
GO:00431222	GO:0043122	regulation of I-kappaB kinase/NF-kappaB signaling	2024-03-23	249/18723	0.00338062	0.0352276	0.0208256	PELI1/SQSTM1/TNFAIP3	3	3
GO:00305221	GO:0030522	intracellular receptor signaling pathway	2024-03-23	265/18723	0.00402627	0.0414841	0.0245243	TNFAIP3/NR4A1/NFKBIA	3	3
GO:0043154	GO:0043154	negative regulation of cysteine-type endopeptidase activity involved in apoptotic process	2024-02-23	78/18723	0.00409578	0.0417314	0.0246705	DNAJB6/NR4A1	2	3
GO:00712601	GO:0071260	cellular response to mechanical stimulus	2024-02-23	81/18723	0.00440915	0.0444307	0.0262662	IRF1/SLC38A2	2	3
GO:0007032	GO:0007032	endosome organization	2024-02-23	82/18723	0.00451602	0.0450129	0.0266104	SQSTM1/VPS37B	2	3
GO:00313971	GO:0031397	negative regulation of protein ubiquitination	2024-02-23	83/18723	0.00462408	0.0455944	0.0269542	SQSTM1/TNFAIP3	2	3
GO:00611572	GO:0061157	mRNA destabilization	2024-02-23	84/18723	0.00473333	0.0461752	0.0272975	ZFP36L2/ZFP36	2	3
GO:00712771	GO:0071277	cellular response to calcium ion	2024-02-23	85/18723	0.00484378	0.0467552	0.0276404	FOS/FOSB	2	3
GO:2000117	GO:2000117	negative regulation of cysteine-type endopeptidase activity	2024-02-23	86/18723	0.00495542	0.0473346	0.0279829	DNAJB6/NR4A1	2	3
GO:00610142	GO:0061014	positive regulation of mRNA catabolic process	2024-02-23	87/18723	0.00506824	0.0479132	0.028325	ZFP36L2/ZFP36	2	3
GO:00507792	GO:0050779	RNA destabilization	2024-02-23	88/18723	0.00518225	0.048491	0.0286666	ZFP36L2/ZFP36	2	3
GO:00456381	GO:0045638	negative regulation of myeloid cell differentiation	2024-02-23	90/18723	0.0054138	0.0496445	0.0293485	NFKBIA/ZFP36	2	3
GO:0070664	GO:0070664	negative regulation of leukocyte proliferation	2024-02-23	90/18723	0.0054138	0.0496445	0.0293485	PELI1/TNFAIP3	2	3
GO:00023771	GO:0002377	immunoglobulin production	14/24	216/18723	8.57e-22	2.66e-20	NA	IGKV4-1/IGKV1-6/IGKV1-9/IGKV3-15/IGLV1-51/IGLV1-47/IGLV7-43/IGLV3-25/IGLV2-23/IGLV3-21/IGLV3-19/IGLV2-14/IGLV3-9/IGLV2-8	14	4
GO:00024401	GO:0002440	production of molecular mediator of immune response	14/24	308/18723	1.34e-19	2.08e-18	NA	IGKV4-1/IGKV1-6/IGKV1-9/IGKV3-15/IGLV1-51/IGLV1-47/IGLV7-43/IGLV3-25/IGLV2-23/IGLV3-21/IGLV3-19/IGLV2-14/IGLV3-9/IGLV2-8	14	4
GO:00069101	GO:0006910	phagocytosis, recognition	2024-10-24	100/18723	2.19e-17	2.27e-16	NA	IGHV6-1/IGHV7-4-1/IGHV2-5/IGHV3-11/IGHV1-24/IGHV5-51/IGHV3-53/IGHV3-66/IGHV3-73/IGHV3-74	10	4
GO:00069581	GO:0006958	complement activation, classical pathway	2024-10-24	108/18723	4.88e-17	3.78e-16	NA	IGHV6-1/IGHV7-4-1/IGHV2-5/IGHV3-11/IGHV1-24/IGHV5-51/IGHV3-53/IGHV3-66/IGHV3-73/IGHV3-74	10	4
GO:00024551	GO:0002455	humoral immune response mediated by circulating immunoglobulin	2024-10-24	121/18723	1.58e-16	9.8e-16	NA	IGHV6-1/IGHV7-4-1/IGHV2-5/IGHV3-11/IGHV1-24/IGHV5-51/IGHV3-53/IGHV3-66/IGHV3-73/IGHV3-74	10	4
GO:00069111	GO:0006911	phagocytosis, engulfment	2024-10-24	127/18723	2.6e-16	1.34e-15	NA	IGHV6-1/IGHV7-4-1/IGHV2-5/IGHV3-11/IGHV1-24/IGHV5-51/IGHV3-53/IGHV3-66/IGHV3-73/IGHV3-74	10	4
GO:00069561	GO:0006956	complement activation	2024-10-24	130/18723	3.31e-16	1.39e-15	NA	IGHV6-1/IGHV7-4-1/IGHV2-5/IGHV3-11/IGHV1-24/IGHV5-51/IGHV3-53/IGHV3-66/IGHV3-73/IGHV3-74	10	4
GO:00508531	GO:0050853	B cell receptor signaling pathway	2024-10-24	131/18723	3.58e-16	1.39e-15	NA	IGHV6-1/IGHV7-4-1/IGHV2-5/IGHV3-11/IGHV1-24/IGHV5-51/IGHV3-53/IGHV3-66/IGHV3-73/IGHV3-74	10	4
GO:00990241	GO:0099024	plasma membrane invagination	2024-10-24	136/18723	5.26e-16	1.81e-15	NA	IGHV6-1/IGHV7-4-1/IGHV2-5/IGHV3-11/IGHV1-24/IGHV5-51/IGHV3-53/IGHV3-66/IGHV3-73/IGHV3-74	10	4
GO:00103241	GO:0010324	membrane invagination	2024-10-24	144/18723	9.44e-16	2.93e-15	NA	IGHV6-1/IGHV7-4-1/IGHV2-5/IGHV3-11/IGHV1-24/IGHV5-51/IGHV3-53/IGHV3-66/IGHV3-73/IGHV3-74	10	4
GO:00508713	GO:0050871	positive regulation of B cell activation	2024-10-24	152/18723	1.64e-15	4.62e-15	NA	IGHV6-1/IGHV7-4-1/IGHV2-5/IGHV3-11/IGHV1-24/IGHV5-51/IGHV3-53/IGHV3-66/IGHV3-73/IGHV3-74	10	4
GO:00508643	GO:0050864	regulation of B cell activation	2024-10-24	198/18723	2.4e-14	6.2e-14	NA	IGHV6-1/IGHV7-4-1/IGHV2-5/IGHV3-11/IGHV1-24/IGHV5-51/IGHV3-53/IGHV3-66/IGHV3-73/IGHV3-74	10	4
GO:00160641	GO:0016064	immunoglobulin mediated immune response	2024-10-24	207/18723	3.76e-14	8.97e-14	NA	IGHV6-1/IGHV7-4-1/IGHV2-5/IGHV3-11/IGHV1-24/IGHV5-51/IGHV3-53/IGHV3-66/IGHV3-73/IGHV3-74	10	4
GO:00197241	GO:0019724	B cell mediated immunity	2024-10-24	210/18723	4.35e-14	9.62e-14	NA	IGHV6-1/IGHV7-4-1/IGHV2-5/IGHV3-11/IGHV1-24/IGHV5-51/IGHV3-53/IGHV3-66/IGHV3-73/IGHV3-74	10	4
GO:00080372	GO:0008037	cell recognition	2024-10-24	225/18723	8.7e-14	1.8e-13	NA	IGHV6-1/IGHV7-4-1/IGHV2-5/IGHV3-11/IGHV1-24/IGHV5-51/IGHV3-53/IGHV3-66/IGHV3-73/IGHV3-74	10	4
GO:00508513	GO:0050851	antigen receptor-mediated signaling pathway	2024-10-24	240/18723	1.66e-13	3.22e-13	NA	IGHV6-1/IGHV7-4-1/IGHV2-5/IGHV3-11/IGHV1-24/IGHV5-51/IGHV3-53/IGHV3-66/IGHV3-73/IGHV3-74	10	4
GO:00024293	GO:0002429	immune response-activating cell surface receptor signaling pathway	2024-10-24	291/18723	1.14e-12	1.97e-12	NA	IGHV6-1/IGHV7-4-1/IGHV2-5/IGHV3-11/IGHV1-24/IGHV5-51/IGHV3-53/IGHV3-66/IGHV3-73/IGHV3-74	10	4
GO:00027573	GO:0002757	immune response-activating signal transduction	2024-10-24	291/18723	1.14e-12	1.97e-12	NA	IGHV6-1/IGHV7-4-1/IGHV2-5/IGHV3-11/IGHV1-24/IGHV5-51/IGHV3-53/IGHV3-66/IGHV3-73/IGHV3-74	10	4
GO:00069091	GO:0006909	phagocytosis	2024-10-24	308/18723	2.01e-12	3.27e-12	NA	IGHV6-1/IGHV7-4-1/IGHV2-5/IGHV3-11/IGHV1-24/IGHV5-51/IGHV3-53/IGHV3-66/IGHV3-73/IGHV3-74	10	4
GO:00027683	GO:0002768	immune response-regulating cell surface receptor signaling pathway	2024-10-24	315/18723	2.51e-12	3.89e-12	NA	IGHV6-1/IGHV7-4-1/IGHV2-5/IGHV3-11/IGHV1-24/IGHV5-51/IGHV3-53/IGHV3-66/IGHV3-73/IGHV3-74	10	4
GO:00069592	GO:0006959	humoral immune response	2024-10-24	317/18723	2.67e-12	3.94e-12	NA	IGHV6-1/IGHV7-4-1/IGHV2-5/IGHV3-11/IGHV1-24/IGHV5-51/IGHV3-53/IGHV3-66/IGHV3-73/IGHV3-74	10	4
GO:00421133	GO:0042113	B cell activation	2024-10-24	334/18723	4.49e-12	6.32e-12	NA	IGHV6-1/IGHV7-4-1/IGHV2-5/IGHV3-11/IGHV1-24/IGHV5-51/IGHV3-53/IGHV3-66/IGHV3-73/IGHV3-74	10	4
GO:00024491	GO:0002449	lymphocyte mediated immunity	2024-10-24	350/18723	7.13e-12	9.21e-12	NA	IGHV6-1/IGHV7-4-1/IGHV2-5/IGHV3-11/IGHV1-24/IGHV5-51/IGHV3-53/IGHV3-66/IGHV3-73/IGHV3-74	10	4
GO:00427421	GO:0042742	defense response to bacterium	2024-10-24	350/18723	7.13e-12	9.21e-12	NA	IGHV6-1/IGHV7-4-1/IGHV2-5/IGHV3-11/IGHV1-24/IGHV5-51/IGHV3-53/IGHV3-66/IGHV3-73/IGHV3-74	10	4
GO:00024603	GO:0002460	adaptive immune response based on somatic recombination of immune receptors built from immunoglobulin superfamily domains	2024-10-24	356/18723	8.43e-12	1.05e-11	NA	IGHV6-1/IGHV7-4-1/IGHV2-5/IGHV3-11/IGHV1-24/IGHV5-51/IGHV3-53/IGHV3-66/IGHV3-73/IGHV3-74	10	4
GO:00512513	GO:0051251	positive regulation of lymphocyte activation	2024-10-24	362/18723	9.95e-12	1.19e-11	NA	IGHV6-1/IGHV7-4-1/IGHV2-5/IGHV3-11/IGHV1-24/IGHV5-51/IGHV3-53/IGHV3-66/IGHV3-73/IGHV3-74	10	4
GO:00022533	GO:0002253	activation of immune response	2024-10-24	375/18723	1.41e-11	1.62e-11	NA	IGHV6-1/IGHV7-4-1/IGHV2-5/IGHV3-11/IGHV1-24/IGHV5-51/IGHV3-53/IGHV3-66/IGHV3-73/IGHV3-74	10	4
GO:00026963	GO:0002696	positive regulation of leukocyte activation	2024-10-24	409/18723	3.31e-11	3.67e-11	NA	IGHV6-1/IGHV7-4-1/IGHV2-5/IGHV3-11/IGHV1-24/IGHV5-51/IGHV3-53/IGHV3-66/IGHV3-73/IGHV3-74	10	4
GO:00508673	GO:0050867	positive regulation of cell activation	2024-10-24	420/18723	4.3e-11	4.59e-11	NA	IGHV6-1/IGHV7-4-1/IGHV2-5/IGHV3-11/IGHV1-24/IGHV5-51/IGHV3-53/IGHV3-66/IGHV3-73/IGHV3-74	10	4
GO:00024431	GO:0002443	leukocyte mediated immunity	2024-10-24	440/18723	6.78e-11	7.01e-11	NA	IGHV6-1/IGHV7-4-1/IGHV2-5/IGHV3-11/IGHV1-24/IGHV5-51/IGHV3-53/IGHV3-66/IGHV3-73/IGHV3-74	10	4
GO:00027643	GO:0002764	immune response-regulating signaling pathway	2024-10-24	468/18723	1.24e-10	1.24e-10	NA	IGHV6-1/IGHV7-4-1/IGHV2-5/IGHV3-11/IGHV1-24/IGHV5-51/IGHV3-53/IGHV3-66/IGHV3-73/IGHV3-74	10	4
GO:00023772	GO:0002377	immunoglobulin production	31/61	216/18723	1.56e-44	3.67e-42	2.98e-42	IGKV1-5/IGKV1-8/IGKV1-12/IGKV1-16/IGKV1-17/IGKV3-20/IGKV6-21/IGKV2-24/IGKV1-27/IGKV2-28/IGKV2-29/IGKV2-30/IGKV1-39/IGKV1D-39/IGKV1D-33/IGKV2D-29/IGKV2D-28/IGKV3D-15/IGKV1D-13/MZB1/IGLV4-69/IGLV8-61/IGLV6-57/IGLV9-49/IGLV5-45/IGLV1-44/IGLV1-40/IGLV1-36/IGLV2-11/IGLV3-10/IGLV3-1	31	5
GO:00024402	GO:0002440	production of molecular mediator of immune response	31/61	308/18723	1.63e-39	1.91e-37	1.55e-37	IGKV1-5/IGKV1-8/IGKV1-12/IGKV1-16/IGKV1-17/IGKV3-20/IGKV6-21/IGKV2-24/IGKV1-27/IGKV2-28/IGKV2-29/IGKV2-30/IGKV1-39/IGKV1D-39/IGKV1D-33/IGKV2D-29/IGKV2D-28/IGKV3D-15/IGKV1D-13/MZB1/IGLV4-69/IGLV8-61/IGLV6-57/IGLV9-49/IGLV5-45/IGLV1-44/IGLV1-40/IGLV1-36/IGLV2-11/IGLV3-10/IGLV3-1	31	5
GO:00069102	GO:0006910	phagocytosis, recognition	22/61	100/18723	1.61e-35	1.26e-33	1.02e-33	IGHA2/IGHM/IGHV1-3/IGHV4-4/IGHV3-7/IGHV5-10-1/IGHV3-15/IGHV1-18/IGHV3-21/IGHV3-23/IGHV2-26/IGHV3-30/IGHV4-31/IGHV3-33/IGHV4-34/IGHV4-39/IGHV3-43/IGHV3-48/IGHV4-59/IGHV4-61/IGHV1-69D/IGHV2-70	22	5
GO:00069582	GO:0006958	complement activation, classical pathway	22/61	108/18723	1.05e-34	6.17e-33	5e-33	IGHA2/IGHM/IGHV1-3/IGHV4-4/IGHV3-7/IGHV5-10-1/IGHV3-15/IGHV1-18/IGHV3-21/IGHV3-23/IGHV2-26/IGHV3-30/IGHV4-31/IGHV3-33/IGHV4-34/IGHV4-39/IGHV3-43/IGHV3-48/IGHV4-59/IGHV4-61/IGHV1-69D/IGHV2-70	22	5
GO:00024552	GO:0002455	humoral immune response mediated by circulating immunoglobulin	22/61	121/18723	1.62e-33	7.63e-32	6.19e-32	IGHA2/IGHM/IGHV1-3/IGHV4-4/IGHV3-7/IGHV5-10-1/IGHV3-15/IGHV1-18/IGHV3-21/IGHV3-23/IGHV2-26/IGHV3-30/IGHV4-31/IGHV3-33/IGHV4-34/IGHV4-39/IGHV3-43/IGHV3-48/IGHV4-59/IGHV4-61/IGHV1-69D/IGHV2-70	22	5
GO:00069112	GO:0006911	phagocytosis, engulfment	22/61	127/18723	5.15e-33	2.02e-31	1.64e-31	IGHA2/IGHM/IGHV1-3/IGHV4-4/IGHV3-7/IGHV5-10-1/IGHV3-15/IGHV1-18/IGHV3-21/IGHV3-23/IGHV2-26/IGHV3-30/IGHV4-31/IGHV3-33/IGHV4-34/IGHV4-39/IGHV3-43/IGHV3-48/IGHV4-59/IGHV4-61/IGHV1-69D/IGHV2-70	22	5
GO:00069562	GO:0006956	complement activation	22/61	130/18723	8.97e-33	3.01e-31	2.44e-31	IGHA2/IGHM/IGHV1-3/IGHV4-4/IGHV3-7/IGHV5-10-1/IGHV3-15/IGHV1-18/IGHV3-21/IGHV3-23/IGHV2-26/IGHV3-30/IGHV4-31/IGHV3-33/IGHV4-34/IGHV4-39/IGHV3-43/IGHV3-48/IGHV4-59/IGHV4-61/IGHV1-69D/IGHV2-70	22	5
GO:00508532	GO:0050853	B cell receptor signaling pathway	22/61	131/18723	1.08e-32	3.16e-31	2.56e-31	IGHA2/IGHM/IGHV1-3/IGHV4-4/IGHV3-7/IGHV5-10-1/IGHV3-15/IGHV1-18/IGHV3-21/IGHV3-23/IGHV2-26/IGHV3-30/IGHV4-31/IGHV3-33/IGHV4-34/IGHV4-39/IGHV3-43/IGHV3-48/IGHV4-59/IGHV4-61/IGHV1-69D/IGHV2-70	22	5
GO:00990242	GO:0099024	plasma membrane invagination	22/61	136/18723	2.61e-32	6.82e-31	5.53e-31	IGHA2/IGHM/IGHV1-3/IGHV4-4/IGHV3-7/IGHV5-10-1/IGHV3-15/IGHV1-18/IGHV3-21/IGHV3-23/IGHV2-26/IGHV3-30/IGHV4-31/IGHV3-33/IGHV4-34/IGHV4-39/IGHV3-43/IGHV3-48/IGHV4-59/IGHV4-61/IGHV1-69D/IGHV2-70	22	5
GO:00103242	GO:0010324	membrane invagination	22/61	144/18723	1e-31	2.36e-30	1.91e-30	IGHA2/IGHM/IGHV1-3/IGHV4-4/IGHV3-7/IGHV5-10-1/IGHV3-15/IGHV1-18/IGHV3-21/IGHV3-23/IGHV2-26/IGHV3-30/IGHV4-31/IGHV3-33/IGHV4-34/IGHV4-39/IGHV3-43/IGHV3-48/IGHV4-59/IGHV4-61/IGHV1-69D/IGHV2-70	22	5
GO:00508714	GO:0050871	positive regulation of B cell activation	22/61	152/18723	3.57e-31	7.62e-30	6.18e-30	IGHA2/IGHM/IGHV1-3/IGHV4-4/IGHV3-7/IGHV5-10-1/IGHV3-15/IGHV1-18/IGHV3-21/IGHV3-23/IGHV2-26/IGHV3-30/IGHV4-31/IGHV3-33/IGHV4-34/IGHV4-39/IGHV3-43/IGHV3-48/IGHV4-59/IGHV4-61/IGHV1-69D/IGHV2-70	22	5
GO:00508644	GO:0050864	regulation of B cell activation	23/61	198/18723	2.59e-30	5.07e-29	4.11e-29	MZB1/IGHA2/IGHM/IGHV1-3/IGHV4-4/IGHV3-7/IGHV5-10-1/IGHV3-15/IGHV1-18/IGHV3-21/IGHV3-23/IGHV2-26/IGHV3-30/IGHV4-31/IGHV3-33/IGHV4-34/IGHV4-39/IGHV3-43/IGHV3-48/IGHV4-59/IGHV4-61/IGHV1-69D/IGHV2-70	23	5
GO:00160642	GO:0016064	immunoglobulin mediated immune response	22/61	207/18723	4.43e-28	8e-27	6.49e-27	IGHA2/IGHM/IGHV1-3/IGHV4-4/IGHV3-7/IGHV5-10-1/IGHV3-15/IGHV1-18/IGHV3-21/IGHV3-23/IGHV2-26/IGHV3-30/IGHV4-31/IGHV3-33/IGHV4-34/IGHV4-39/IGHV3-43/IGHV3-48/IGHV4-59/IGHV4-61/IGHV1-69D/IGHV2-70	22	5
GO:00197242	GO:0019724	B cell mediated immunity	22/61	210/18723	6.14e-28	1.03e-26	8.36e-27	IGHA2/IGHM/IGHV1-3/IGHV4-4/IGHV3-7/IGHV5-10-1/IGHV3-15/IGHV1-18/IGHV3-21/IGHV3-23/IGHV2-26/IGHV3-30/IGHV4-31/IGHV3-33/IGHV4-34/IGHV4-39/IGHV3-43/IGHV3-48/IGHV4-59/IGHV4-61/IGHV1-69D/IGHV2-70	22	5
GO:00080373	GO:0008037	cell recognition	22/61	225/18723	2.94e-27	4.61e-26	3.74e-26	IGHA2/IGHM/IGHV1-3/IGHV4-4/IGHV3-7/IGHV5-10-1/IGHV3-15/IGHV1-18/IGHV3-21/IGHV3-23/IGHV2-26/IGHV3-30/IGHV4-31/IGHV3-33/IGHV4-34/IGHV4-39/IGHV3-43/IGHV3-48/IGHV4-59/IGHV4-61/IGHV1-69D/IGHV2-70	22	5
GO:00069593	GO:0006959	humoral immune response	24/61	317/18723	4.34e-27	6.37e-26	5.17e-26	IGKV3-20/JCHAIN/IGHA2/IGHM/IGHV1-3/IGHV4-4/IGHV3-7/IGHV5-10-1/IGHV3-15/IGHV1-18/IGHV3-21/IGHV3-23/IGHV2-26/IGHV3-30/IGHV4-31/IGHV3-33/IGHV4-34/IGHV4-39/IGHV3-43/IGHV3-48/IGHV4-59/IGHV4-61/IGHV1-69D/IGHV2-70	24	5
GO:00508514	GO:0050851	antigen receptor-mediated signaling pathway	22/61	240/18723	1.26e-26	1.75e-25	1.42e-25	IGHA2/IGHM/IGHV1-3/IGHV4-4/IGHV3-7/IGHV5-10-1/IGHV3-15/IGHV1-18/IGHV3-21/IGHV3-23/IGHV2-26/IGHV3-30/IGHV4-31/IGHV3-33/IGHV4-34/IGHV4-39/IGHV3-43/IGHV3-48/IGHV4-59/IGHV4-61/IGHV1-69D/IGHV2-70	22	5
GO:00427422	GO:0042742	defense response to bacterium	24/61	350/18723	4.78e-26	6.24e-25	5.06e-25	IGKV3-20/JCHAIN/IGHA2/IGHM/IGHV1-3/IGHV4-4/IGHV3-7/IGHV5-10-1/IGHV3-15/IGHV1-18/IGHV3-21/IGHV3-23/IGHV2-26/IGHV3-30/IGHV4-31/IGHV3-33/IGHV4-34/IGHV4-39/IGHV3-43/IGHV3-48/IGHV4-59/IGHV4-61/IGHV1-69D/IGHV2-70	24	5
GO:00069092	GO:0006909	phagocytosis	23/61	308/18723	8.78e-26	1.09e-24	8.81e-25	TXNDC5/IGHA2/IGHM/IGHV1-3/IGHV4-4/IGHV3-7/IGHV5-10-1/IGHV3-15/IGHV1-18/IGHV3-21/IGHV3-23/IGHV2-26/IGHV3-30/IGHV4-31/IGHV3-33/IGHV4-34/IGHV4-39/IGHV3-43/IGHV3-48/IGHV4-59/IGHV4-61/IGHV1-69D/IGHV2-70	23	5
GO:00421134	GO:0042113	B cell activation	23/61	334/18723	5.75e-25	6.76e-24	5.48e-24	MZB1/IGHA2/IGHM/IGHV1-3/IGHV4-4/IGHV3-7/IGHV5-10-1/IGHV3-15/IGHV1-18/IGHV3-21/IGHV3-23/IGHV2-26/IGHV3-30/IGHV4-31/IGHV3-33/IGHV4-34/IGHV4-39/IGHV3-43/IGHV3-48/IGHV4-59/IGHV4-61/IGHV1-69D/IGHV2-70	23	5
GO:00024294	GO:0002429	immune response-activating cell surface receptor signaling pathway	22/61	291/18723	9.45e-25	1.01e-23	8.19e-24	IGHA2/IGHM/IGHV1-3/IGHV4-4/IGHV3-7/IGHV5-10-1/IGHV3-15/IGHV1-18/IGHV3-21/IGHV3-23/IGHV2-26/IGHV3-30/IGHV4-31/IGHV3-33/IGHV4-34/IGHV4-39/IGHV3-43/IGHV3-48/IGHV4-59/IGHV4-61/IGHV1-69D/IGHV2-70	22	5
GO:00027574	GO:0002757	immune response-activating signal transduction	22/61	291/18723	9.45e-25	1.01e-23	8.19e-24	IGHA2/IGHM/IGHV1-3/IGHV4-4/IGHV3-7/IGHV5-10-1/IGHV3-15/IGHV1-18/IGHV3-21/IGHV3-23/IGHV2-26/IGHV3-30/IGHV4-31/IGHV3-33/IGHV4-34/IGHV4-39/IGHV3-43/IGHV3-48/IGHV4-59/IGHV4-61/IGHV1-69D/IGHV2-70	22	5
GO:00027684	GO:0002768	immune response-regulating cell surface receptor signaling pathway	22/61	315/18723	5.49e-24	5.61e-23	4.54e-23	IGHA2/IGHM/IGHV1-3/IGHV4-4/IGHV3-7/IGHV5-10-1/IGHV3-15/IGHV1-18/IGHV3-21/IGHV3-23/IGHV2-26/IGHV3-30/IGHV4-31/IGHV3-33/IGHV4-34/IGHV4-39/IGHV3-43/IGHV3-48/IGHV4-59/IGHV4-61/IGHV1-69D/IGHV2-70	22	5
GO:00024492	GO:0002449	lymphocyte mediated immunity	22/61	350/18723	5.6e-23	5.49e-22	4.45e-22	IGHA2/IGHM/IGHV1-3/IGHV4-4/IGHV3-7/IGHV5-10-1/IGHV3-15/IGHV1-18/IGHV3-21/IGHV3-23/IGHV2-26/IGHV3-30/IGHV4-31/IGHV3-33/IGHV4-34/IGHV4-39/IGHV3-43/IGHV3-48/IGHV4-59/IGHV4-61/IGHV1-69D/IGHV2-70	22	5
GO:00024604	GO:0002460	adaptive immune response based on somatic recombination of immune receptors built from immunoglobulin superfamily domains	22/61	356/18723	8.14e-23	7.65e-22	6.2e-22	IGHA2/IGHM/IGHV1-3/IGHV4-4/IGHV3-7/IGHV5-10-1/IGHV3-15/IGHV1-18/IGHV3-21/IGHV3-23/IGHV2-26/IGHV3-30/IGHV4-31/IGHV3-33/IGHV4-34/IGHV4-39/IGHV3-43/IGHV3-48/IGHV4-59/IGHV4-61/IGHV1-69D/IGHV2-70	22	5
GO:00512514	GO:0051251	positive regulation of lymphocyte activation	22/61	362/18723	1.17e-22	1.06e-21	8.61e-22	IGHA2/IGHM/IGHV1-3/IGHV4-4/IGHV3-7/IGHV5-10-1/IGHV3-15/IGHV1-18/IGHV3-21/IGHV3-23/IGHV2-26/IGHV3-30/IGHV4-31/IGHV3-33/IGHV4-34/IGHV4-39/IGHV3-43/IGHV3-48/IGHV4-59/IGHV4-61/IGHV1-69D/IGHV2-70	22	5
GO:00022534	GO:0002253	activation of immune response	22/61	375/18723	2.54e-22	2.21e-21	1.79e-21	IGHA2/IGHM/IGHV1-3/IGHV4-4/IGHV3-7/IGHV5-10-1/IGHV3-15/IGHV1-18/IGHV3-21/IGHV3-23/IGHV2-26/IGHV3-30/IGHV4-31/IGHV3-33/IGHV4-34/IGHV4-39/IGHV3-43/IGHV3-48/IGHV4-59/IGHV4-61/IGHV1-69D/IGHV2-70	22	5
GO:00026964	GO:0002696	positive regulation of leukocyte activation	22/61	409/18723	1.69e-21	1.42e-20	1.15e-20	IGHA2/IGHM/IGHV1-3/IGHV4-4/IGHV3-7/IGHV5-10-1/IGHV3-15/IGHV1-18/IGHV3-21/IGHV3-23/IGHV2-26/IGHV3-30/IGHV4-31/IGHV3-33/IGHV4-34/IGHV4-39/IGHV3-43/IGHV3-48/IGHV4-59/IGHV4-61/IGHV1-69D/IGHV2-70	22	5
GO:00508674	GO:0050867	positive regulation of cell activation	22/61	420/18723	3.01e-21	2.44e-20	1.98e-20	IGHA2/IGHM/IGHV1-3/IGHV4-4/IGHV3-7/IGHV5-10-1/IGHV3-15/IGHV1-18/IGHV3-21/IGHV3-23/IGHV2-26/IGHV3-30/IGHV4-31/IGHV3-33/IGHV4-34/IGHV4-39/IGHV3-43/IGHV3-48/IGHV4-59/IGHV4-61/IGHV1-69D/IGHV2-70	22	5
GO:00024432	GO:0002443	leukocyte mediated immunity	22/61	440/18723	8.25e-21	6.46e-20	5.24e-20	IGHA2/IGHM/IGHV1-3/IGHV4-4/IGHV3-7/IGHV5-10-1/IGHV3-15/IGHV1-18/IGHV3-21/IGHV3-23/IGHV2-26/IGHV3-30/IGHV4-31/IGHV3-33/IGHV4-34/IGHV4-39/IGHV3-43/IGHV3-48/IGHV4-59/IGHV4-61/IGHV1-69D/IGHV2-70	22	5
GO:00027644	GO:0002764	immune response-regulating signaling pathway	22/61	468/18723	3.13e-20	2.37e-19	1.92e-19	IGHA2/IGHM/IGHV1-3/IGHV4-4/IGHV3-7/IGHV5-10-1/IGHV3-15/IGHV1-18/IGHV3-21/IGHV3-23/IGHV2-26/IGHV3-30/IGHV4-31/IGHV3-33/IGHV4-34/IGHV4-39/IGHV3-43/IGHV3-48/IGHV4-59/IGHV4-61/IGHV1-69D/IGHV2-70	22	5
GO:00197311	GO:0019731	antibacterial humoral response	4/61	60/18723	4.34e-05	0.000318559	0.000258271	IGKV3-20/JCHAIN/IGHA2/IGHM	4	5
GO:00030941	GO:0003094	glomerular filtration	3/61	25/18723	7.19e-05	0.000512102	0.000415187	IGKV3-20/JCHAIN/IGHA2	3	5
GO:00972051	GO:0097205	renal filtration	3/61	26/18723	8.11e-05	0.00056057	0.000454482	IGKV3-20/JCHAIN/IGHA2	3	5
GO:00197301	GO:0019730	antimicrobial humoral response	4/61	122/18723	0.000672218	0.00451346	0.00365929	IGKV3-20/JCHAIN/IGHA2/IGHM	4	5
GO:00602631	GO:0060263	regulation of respiratory burst	2/61	17/18723	0.00137598	0.0089821	0.00728224	JCHAIN/IGHA2	2	5
GO:0030970	GO:0030970	retrograde protein transport, ER to cytosol	2/61	29/18723	0.0040058	0.0247727	0.0200845	HSP90B1/DERL3	2	5
GO:1903513	GO:1903513	endoplasmic reticulum to cytosol transport	2/61	29/18723	0.0040058	0.0247727	0.0200845	HSP90B1/DERL3	2	5
GO:00030141	GO:0003014	renal system process	3/61	110/18723	0.00554534	0.0334142	0.0270906	IGKV3-20/JCHAIN/IGHA2	3	5
GO:00457301	GO:0045730	respiratory burst	2/61	37/18723	0.0064622	0.0379654	0.0307805	JCHAIN/IGHA2	2	5
GO:0000413	GO:0000413	protein peptidyl-prolyl isomerization	2/61	42/18723	0.00826761	0.0473875	0.0384195	FKBP11/PPIB	2	5
