# Supplementary material for: Identification of prognostic risk model based on plasma cell markers in hepatocellular carcinoma through single-cell sequencing analysis
Source: Front Genet. 2024 May 27;15:1363197. doi: 10.3389/fgene.2024.1363197 (PMC11163121; doi:10.3389/fgene.2024.1363197)
Supplement: Supplementary file 7 [file Table1.XLSX]

## Sheet: Sheet1
Patients	Age	Tumor	Normal	Viral infection	Histology	Stages
P01	53	Yes	Yes	HBV	HCC	II
P02	65	Yes	Yes	HBV	HCC	IB
P03	70	Yes	Yes	HBV	HCC	IB
P04	72		Yes	HBV	HCC	IVA
P05	56	Yes		HBV	HCC	IB
